# Supplementary material for: Semantic Annotation of Mutable Data
Source: PLoS One. 2013 Nov 4;8(11):e76093. doi: 10.1371/journal.pone.0076093 (PMC3817185; doi:10.1371/journal.pone.0076093)
Supplement: File S1 — SPARQLcompetency questions. A set of SPARQL-based competency questions for OA and OAD. These have been tested with a Jena Fuseki SPARQL endpoint, including reasoning over the OA, OAD, and dwcFP owl ontologies. A sample working endpoint is documented in the file. (TXT) [file pone.0076093.s002.txt]

### $Id: CompetencyQuestions.txt 2744 2013-09-11 22:47:15Z ramorrismorris $
# Fetched from $HeadURL: https://svn.code.sf.net/p/filteredpush/svn/FP-Design/trunk/ontologies/oadExamples/ManuscriptExamples/CompetencyQuestions.txt $
### Testable with ManuscriptExamples. See bottom for details.
### 
##################################################################
# select all triples. Useful if you don't know whether you see \any/ triples
SELECT ?s ?p ?o WHERE {
   ?s ?p ?o
} LIMIT 10
##################################################################

##################################################################
# select (the URIs of ) all the annotations in the triple store
PREFIX oa: <http://www.w3.org/ns/oa#>
SELECT ?anno WHERE {
   ?anno a oa:Annotation
}
##################################################################

##################################################################
# Competency Question: What annotations are a response to another?
# select (the URIs of) all the annotations that are responses to some other annotation
PREFIX oa: <http://www.w3.org/ns/oa#>
SELECT ?anno ?responseTo WHERE {
   ?anno oa:hasTarget ?responseTo .
   ?responseTo a oa:Annotation
}
##################################################################

##################################################################
# Competency Question: 	What evidence for this annotation 
# would cause me to accept its recommendations into my datastore?
# For example, test with ex: <http://filteredpush.org/ontologies/oadExamples/ManuscriptExamples/Fig3IdentificationUsingSelector/> .
# and return URI of annotation and of its Evidence, as well as any text on the Evidence given by cht:chars
PREFIX oa: <http://www.w3.org/ns/oa#>
PREFIX oad: <http://filteredpush.org/ontologies/oa/oad#>
PREFIX cnt: <http://www.w3.org/2011/content#> 
PREFIX ex: <http://filteredpush.org/ontologies/oadExamples/ManuscriptExamples/Fig3IdentificationUsingSelector/>
SELECT DISTINCT ?theAnno ?theEvidence ?content WHERE {
   ?theAnno a oa:Annotation .
   ?theAnno oad:hasEvidence ?theEvidence .
   OPTIONAL { ?theEvidence cnt:chars ?content } . #harmless if no such 
 }
##################################################################

##################################################################
# Competency Question: What datasets have records that been annotated and by which annotations?
# We use a UNION to find instances of the two cases: (a)where the Target
# is a oa:SpecificResource and so the Target has a value of oa:hasSource, which is the dataset
# or (b) the Target is a dataset. 
# In this example we implement for two particular datasets
# Assume we know dataset URIs in our data all have the form
# http://purl.oclc.org/net/edu.harvard.huh/guid/uuid/* or
# urn:lsid:biocol.org:col:*
# We use a regex FILTER to catch only those
 
PREFIX rdf: <http://www.w3.org/1999/02/22-rdf-syntax-ns#>
PREFIX oa: <http://www.w3.org/ns/oa#>
SELECT DISTINCT ?dataset ?anno  WHERE {
    ?anno a oa:Annotation .
    { ?anno oa:hasTarget ?dataset . }
        UNION
    {?anno oa:hasTarget ?tgt .
     ?tgt oa:hasSource ?dataset .  }  
       

   FILTER (regex(str(?dataset), 
         "^http://purl.oclc.org/net/edu.harvard.huh/guid/uuid/|^urn:lsid:biocol.org:col:", "i")) .
}

##################################################################

##################################################################
 ##Competency Question: Which annotations suggest  a change in my data?
 # We'll build on the previous example, fixing the dataset URIs
 #
PREFIX rdf: <http://www.w3.org/1999/02/22-rdf-syntax-ns#>
PREFIX oa: <http://www.w3.org/ns/oa#>
PREFIX oad: <http://filteredpush.org/ontologies/oa/oad#>
SELECT DISTINCT ?dataset ?anno ?etype WHERE {
    
   ?anno a oa:Annotation .
   ?anno oad:hasExpectation ?expect .
   ?expect a ?etype . #if not typed, we can't tell what the expectation is
   { ?anno oa:hasTarget ?dataset . }
       UNION
   {?anno oa:hasTarget ?tgt .
     ?tgt oa:hasSource ?dataset .  }  
   FILTER (regex(str(?dataset), 
        "^http://purl.oclc.org/net/edu.harvard.huh/guid/uuid/|^urn:lsid:biocol.org:col:", "i")) .
}
 ##################################################################
 
 #####################################################################
#Competency Question: Given an assertion, to what specimens is the assertion<X> applied in some annotation?
#For the example, we assume that the Body is a cnt text object whose string begins
# "Incorrect catalog data"
# The specimen should be either returned as a DwC Triplet or as a specimenID URI
PREFIX oa: <http://www.w3.org/ns/oa#>
PREFIX oad: <http://filteredpush.org/ontologies/oa/oad#>
PREFIX dwcFP: <http://filteredpush.org/ontologies/oa/dwcFP#>
PREFIX dwctype: <http://rs.tdwg.org/dwc/dwctype/>
PREFIX dwc: <http://rs.tdwg.org/dwc/terms/>
PREFIX cnt: <http://www.w3.org/2011/content#>
SELECT DISTINCT  ?anno ?instCode ?collCode ?catNum  ?specimenID WHERE {
	?anno a oa:Annotation .
	    #if the Target is a specimen, just return its URI
	{ ?anno oa:hasTarget ?specimen .
	  ?specimenID dwcFP:hasBasisOfRecord  dwctype:PreservedSpecimen .
    }
        UNION
	{   #if given by a dwcFP:DwCTripletSelector, provide the triplet, but
	   #firs set the body assertions to be matched
	   ?anno oa:hasBody ?body .
	   ?body cnt:chars ?string .  #assume assertions are just text
	   FILTER (regex (?string, "^Incorrect catalog data*", "i")) .
	   
	   #Now find the specimens given by (Selector of) the Target
	  ?anno oa:hasTarget ?tgt .
      ?tgt oa:hasSelector ?selector .  
      ?selector a dwcFP:DwCTripletSelector.
      ?selector dwc:basisOfRecord "PreservedSpecimen" .
      ?selector dwc:institutionCode ?instCode .
      ?selector dwc:catalogNumber ?catNum .
      OPTIONAL {?selector dwc:collectionCode ?collCode} .
     }
}
#####################################################################

#####################################################################
# Competency Question: 	What are all the current annotations of a specimen record that assert 
# collection latitude greater than 90 degrees and for which there is presently no response indicating
# that a correction has been made? 
# $Id: CompetencyQuestions.txt 2744 2013-09-11 22:47:15Z ramorrismorris $
# See also BadGeoRef?.n3 and FixedBadGeoRef*.n3
# If all are loaded, the expected outcome is to return onl

PREFIX oa: <http://www.w3.org/ns/oa#>
PREFIX bom: <http://www.ifi.uzh.ch/ddis/evoont/2001/11/bom#>
PREFIX marl: <http://purl.org/marl/ns/>
PREFIX dwc: <http://rs.tdwg.org/dwc/terms/> 

SELECT DISTINCT ?anno ?response ?restype ?latitude WHERE {

	{	?anno a oa:Annotation .
		?anno oa:motivatedBy oa:editing .
		?anno oa:hasTarget ?tgt .
	  	?tgt a oa:SpecificResource .
	  	?tgt oa:hasSelector ?theSelector .
	 	 ?theSelector dwc:decimalLatitude ?latitude .  
	 	 MINUS {
			?response a oa:Annotation .
			?response oa:hasTarget ?anno . } .
			BIND("No responses to this annotation" AS ?response) 
	} 
    UNION 
    { ?anno a oa:Annotation .
		?response a oa:Annotation .
		?response oa:motivatedBy oa:replying.
		?response oa:hasTarget ?anno .
		?anno a bom:Issue .
		?anno oa:hasTarget ?annoTarget .
		?annoTarget a oa:SpecificResource .
		?annoTarget oa:hasSelector ?annoSelector .
		?annoSelector dwc:decimalLatitude ?latitude .
		?anno bom:hasResolution ?resolution .
		?resolution a ?restype .
 		FILTER(?restype != bom:Fixed ) 
	}
	FILTER (?latitude > 90 ) .
}

#####################################################################

#####################################################################
#Competency Question: What are all the annotations created later than <date> that are about a record 
#identified by a Darwin Core Triplet whose institutionCode is <X>?

PREFIX rdf: <http://www.w3.org/1999/02/22-rdf-syntax-ns#>
PREFIX  xsd:  <http://www.w3.org/2001/XMLSchema#>
PREFIX oa: <http://www.w3.org/ns/oa#>
PREFIX dwcFP: <http://filteredpush.org/ontologies/oa/dwcFP#>
PREFIX dwc: <http://rs.tdwg.org/dwc/terms/>
SELECT DISTINCT ?anno?theDate ?annoDate WHERE {
    ?anno a oa:Annotation .
    ?anno oa:annotatedAt ?annoDate .
    BIND( "2010-12-31T06:14:17Z"^^xsd:dateTime AS ?theDate).
	?anno oa:hasTarget ?tgt .
    ?tgt oa:hasSelector ?sel .
    ?sel a dwcFP:DwCTripletSelector .
    ?sel dwc:institutionCode "MCZ" .
   FILTER ( ?annoDate > ?theDate ) .
}
#####################################################################

#####################################################################

#   Original served at $HeadURL: https://svn.code.sf.net/p/filteredpush/svn/FP-Design/trunk/ontologies/oadExamples/ManuscriptExamples/CompetencyQuestions.txt $ 
# from $Id: CompetencyQuestions.txt 2744 2013-09-11 22:47:15Z ramorrismorris $
#
#  A demonstration SPARQL endpoint is deployed at http://filteredpush.org/endpoint/
#  Generally, it is populated with the  set of sample annotations from 
# https://svn.code.sf.net/p/filteredpush/svn/trunk/FP-Design/ontologies/oadExamples/ManuscriptExamples
# and ontologies from 
# https://svn.code.sf.net/p/filteredpush/svn/trunk/FP-Design/ontologies/oa
#   All the files involved should have a line containing "Id:" that can tell you
# which version you have in hand.  For annotations and ontologies, that line is 
# available as an rdfs:comment.
