# Supplementary material for: Semantic Annotation of Mutable Data
Source: PLoS One. 2013 Nov 4;8(11):e76093. doi: 10.1371/journal.pone.0076093 (PMC3817185; doi:10.1371/journal.pone.0076093)
Supplement: Ontology S1 — Data annotation ontology extensions to the Open Annotation Ontology. (RDF) [file pone.0076093.s003.rdf]

<?xml version="1.0"?>

<!DOCTYPE rdf:RDF [
    <!ENTITY oa "http://www.w3.org/ns/oa#" >
    <!ENTITY dcterms "http://purl.org/dc/terms/" >
    <!ENTITY prov "http://www.w3.org/ns/prov#" >
    <!ENTITY foaf "http://xmlns.com/foaf/0.1/" >
    <!ENTITY dctypes "http://purl.org/dc/dcmitype/" >
    <!ENTITY owl "http://www.w3.org/2002/07/owl#" >
    <!ENTITY cnt "http://www.w3.org/2011/content#" >
    <!ENTITY dc "http://purl.org/dc/elements/1.1/" >
    <!ENTITY xsd "http://www.w3.org/2001/XMLSchema#" >
    <!ENTITY skos "http://www.w3.org/2004/02/skos/core#" >
    <!ENTITY rdfs "http://www.w3.org/2000/01/rdf-schema#" >
    <!ENTITY trig "http://www.w3.org/2004/03/trix/rdfg-1/" >
    <!ENTITY base "http://filteredpush.org/ontologies/oa/oad#" >
    <!ENTITY rdf "http://www.w3.org/1999/02/22-rdf-syntax-ns#" >
]>


<rdf:RDF xmlns="http://filteredpush.org/ontologies/oa/oad#"
     xml:base="http://filteredpush.org/ontologies/oa/oad"
     xmlns:dc="http://purl.org/dc/elements/1.1/"
     xmlns:trig="http://www.w3.org/2004/03/trix/rdfg-1/"
     xmlns:prov="http://www.w3.org/ns/prov#"
     xmlns:foaf="http://xmlns.com/foaf/0.1/"
     xmlns:cnt="http://www.w3.org/2011/content#"
     xmlns:dcterms="http://purl.org/dc/terms/"
     xmlns:rdfs="http://www.w3.org/2000/01/rdf-schema#"
     xmlns:oa="http://www.w3.org/ns/oa#"
     xmlns:xsd="http://www.w3.org/2001/XMLSchema#"
     xmlns:owl="http://www.w3.org/2002/07/owl#"
     xmlns:base="http://filteredpush.org/ontologies/oa/oad#"
     xmlns:rdf="http://www.w3.org/1999/02/22-rdf-syntax-ns#"
     xmlns:dctypes="http://purl.org/dc/dcmitype/"
     xmlns:skos="http://www.w3.org/2004/02/skos/core#">
    <owl:Ontology rdf:about="http://filteredpush.org/ontologies/oa/oad#">
        <rdfs:comment rdf:datatype="&xsd;string">$Id: oad.rdf 2729 2013-09-09 17:52:03Z ramorrismorris $</rdfs:comment>
        <rdfs:comment rdf:datatype="&xsd;string">$HeadURL: https://svn.code.sf.net/p/filteredpush/svn/FP-Design/trunk/ontologies/oa/oad.rdf $</rdfs:comment>
        <dc:contributor rdf:datatype="&xsd;string">Paul J. Morris</dc:contributor>
        <dc:contributor rdf:datatype="&xsd;string">Robert A. Morris</dc:contributor>
        <rdfs:comment xml:lang="en">Extension of OA to handle the concerns of annotation of distributed scientific data that are not handled by core OA.  Follows on the AOD extension of the AO annotation ontology, but no longer needs to contain vocabulary for Motivation as a class or interpretable objects as the former is now handled directly in core OA and the latter with content as RDF (e.g. cnt:ContentAsText, cnt:ContentAsXML, etc.). 

Following http://www.openannotation.org/spec/core/ as of http://www.openannotation.org/spec/core/20130208/index.html motivations are instances of oa:Motivation which is a subclass of skos:Concept. We introduce two such objects: oad:transcribing and oad:conforming. The former designates that the motivation is the reporting of a transcription from one resource to another, e.g. from a paper resource to a digital one.  The latter designates that the motivation is the provision of assertions that indicate the state of conformance to some rule set or specification. Both are declared to be in the skos:ConceptScheme oa:motivationScheme, because we believe them to be generally applicable, not applicable only to data annotation</rdfs:comment>
        <owl:imports rdf:resource="http://www.w3.org/2004/02/skos/core"/>
        <owl:imports rdf:resource="http://www.w3.org/ns/oa#"/>
    </owl:Ontology>
    


    <!-- 
    ///////////////////////////////////////////////////////////////////////////////////////
    //
    // Object Properties
    //
    ///////////////////////////////////////////////////////////////////////////////////////
     -->

    


    <!-- http://filteredpush.org/ontologies/oa/oad#hasEvidence -->

    <owl:ObjectProperty rdf:about="&base;hasEvidence">
        <skos:prefLabel xml:lang="en">has Evidence</skos:prefLabel>
        <rdfs:range rdf:resource="&base;Evidence"/>
    </owl:ObjectProperty>
    


    <!-- http://filteredpush.org/ontologies/oa/oad#hasExpectation -->

    <owl:ObjectProperty rdf:about="&base;hasExpectation">
        <skos:prefLabel xml:lang="en">has Expectation</skos:prefLabel>
        <rdfs:range rdf:resource="&base;Expectation"/>
    </owl:ObjectProperty>
    


    <!-- http://filteredpush.org/ontologies/oa/oad#hasQuery -->

    <owl:ObjectProperty rdf:about="&base;hasQuery">
        <skos:prefLabel xml:lang="en">has Query</skos:prefLabel>
    </owl:ObjectProperty>
    


    <!-- 
    ///////////////////////////////////////////////////////////////////////////////////////
    //
    // Classes
    //
    ///////////////////////////////////////////////////////////////////////////////////////
     -->

    


    <!-- http://filteredpush.org/ontologies/oa/oad#AnySuchResource -->

    <owl:Class rdf:about="&base;AnySuchResource">
        <rdfs:label>AnySuchResource</rdfs:label>
        <rdfs:comment xml:lang="en">An instance of a SpecificResource comprising a URI who&apos;s interpretation is &quot;any resource&quot;.   </rdfs:comment>
        <rdfs:comment xml:lang="en">Competency Question:  To which resources does an annotation apply based on a selector other than a SpecificResource (if any) specified as the Target of an annotation.</rdfs:comment>
    </owl:Class>
    


    <!-- http://filteredpush.org/ontologies/oa/oad#Evidence -->

    <owl:Class rdf:about="&base;Evidence">
        <rdfs:comment xml:lang="en">Competency Question:   Has the evidence that annotators have made in proposing annotations been consistent, or is there conflicting evidence being used to support the same propositions?

In a domain specifc case:  Are the sets of characters that have been presented as evidence for the determination of individual specimens as members of Helix aspersa congruent?</rdfs:comment>
        <rdfs:comment xml:lang="en">Competency Question:  What action does the annotator expect me to take on my database if I accept this annotation?</rdfs:comment>
        <rdfs:comment xml:lang="en">Competency Question:  When an ontological term that is used as evidence for annotations changes because of new data or interpretations, what are the annotations that need to be rexamined in light of that change?  

In a domain specific case:  What annotations about species determinations are supported by evidence that includes the presence of a morphological feature described by a now depreciated term, which is now understood to represent an analogous feature and which has been replaced by several different terms representing non-homologous features.</rdfs:comment>
        <skos:prefLabel xml:lang="en">Evidence</skos:prefLabel>
    </owl:Class>
    


    <!-- http://filteredpush.org/ontologies/oa/oad#Expectation -->

    <owl:Class rdf:about="&base;Expectation">
        <rdfs:comment xml:lang="en">Competency Question:  What action does the annotator expect me to take on my database if I accept this annotation?</rdfs:comment>
        <skos:prefLabel xml:lang="en">Expectation</skos:prefLabel>
        <rdfs:comment xml:lang="en">Expectation serves to carry information in a semantic web document on how the content of that document is expected to be applied to non-semantic web resources.  </rdfs:comment>
    </owl:Class>
    


    <!-- http://filteredpush.org/ontologies/oa/oad#Expectation_Delete -->

    <owl:Class rdf:about="&base;Expectation_Delete">
        <rdfs:label>Expectation_Delete</rdfs:label>
        <rdfs:subClassOf rdf:resource="&base;Expectation"/>
        <rdfs:comment xml:lang="en">The annotator&apos;s expectation that the consumer of the annotation will remove existing data from their data set when they accept the annotation.   The expectation is analogous to a SQL delete statement.</rdfs:comment>
    </owl:Class>
    


    <!-- http://filteredpush.org/ontologies/oa/oad#Expectation_Group -->

    <owl:Class rdf:about="&base;Expectation_Group">
        <rdfs:label>Expectation_Group</rdfs:label>
        <rdfs:subClassOf rdf:resource="&base;Expectation"/>
        <rdfs:comment xml:lang="en">The annotator&apos;s expectation that the consumer of the annotation will cluster records into a set when they accept the annotation.   </rdfs:comment>
    </owl:Class>
    


    <!-- http://filteredpush.org/ontologies/oa/oad#Expectation_Insert -->

    <owl:Class rdf:about="&base;Expectation_Insert">
        <rdfs:label>Expectation_Insert</rdfs:label>
        <rdfs:subClassOf rdf:resource="&base;Expectation"/>
        <rdfs:comment xml:lang="en">The annotator&apos;s expectation that the consumer of the annotation will add the body of the annotation to their data set when they accept the annotation.   The expectation is analogous to a SQL insert statement.</rdfs:comment>
    </owl:Class>
    


    <!-- http://filteredpush.org/ontologies/oa/oad#Expectation_Solve_With_More_Data -->

    <owl:Class rdf:about="&base;Expectation_Solve_With_More_Data">
        <rdfs:label>Expectation_Solve_With_More_Data</rdfs:label>
        <rdfs:subClassOf rdf:resource="&base;Expectation"/>
        <rdfs:comment xml:lang="en">The annotator&apos;s expectation that the consumer of the annotation will be able to solve a data quality issue observed by the annotator the consumer&apos;s data set by examining or researching additional information that may be available to the consumer but is not available to the annotator.  The annotator is asserting that there is a data quality problem in the target of the annotation, but that they are unable to resolve this problem with the information at hand. </rdfs:comment>
    </owl:Class>
    


    <!-- http://filteredpush.org/ontologies/oa/oad#Expectation_Update -->

    <owl:Class rdf:about="&base;Expectation_Update">
        <rdfs:label>Expectation_Update</rdfs:label>
        <rdfs:subClassOf rdf:resource="&base;Expectation"/>
        <rdfs:comment xml:lang="en">The annotator&apos;s expectation that the consumer of the annotation will change existing data in their data set when they accept the annotation.   The expectation is analogous to a SQL update statement.</rdfs:comment>
    </owl:Class>
    


    <!-- http://filteredpush.org/ontologies/oa/oad#KVPairQuerySelector -->

    <owl:Class rdf:about="&base;KVPairQuerySelector">
        <rdfs:label>Key-Value Pair List Query Selector</rdfs:label>
        <rdfs:subClassOf rdf:resource="&base;QuerySelector"/>
        <rdfs:comment xml:lang="en">Best practice: Use datatype properties to represent the query parameters.  Implementation, including and/or criteria are left to the implementation.</rdfs:comment>
        <rdfs:comment xml:lang="en">Competency Question (Domain specific): Given a Specific Resource which is any data set that can be represented as DarwinCore, to which portions, as described by a list of DarwinCore dataProperties with values, does the annotation apply?</rdfs:comment>
        <rdfs:comment xml:lang="en">Competency Question: Given some data set as a resource, to which portions of that, described by a list of datatype properties (keys) and values does the annotation apply?</rdfs:comment>
    </owl:Class>
    


    <!-- http://filteredpush.org/ontologies/oa/oad#QuerySelector -->

    <owl:Class rdf:about="&base;QuerySelector">
        <rdfs:label>QuerySelector</rdfs:label>
        <rdfs:subClassOf rdf:resource="&oa;Selector"/>
        <rdfs:comment xml:lang="en">Competency Question (Domain specific): Given a Specific Resource which is a data set that can be represented as DarwinCore, to which portions of the data set, as described by a set of values for DarwinCore dataProperties, does the annotation apply?</rdfs:comment>
        <rdfs:comment xml:lang="en">Competency Question (resource type specific): Given a specific resource which is serialized as an XML document, to which portion of the document, as specfied by an xpath query, does the annotation apply?</rdfs:comment>
        <rdfs:comment xml:lang="en">Competency Question: To which portions of which discoverable (now or in the future) resources not enumerated as specific resources does this annotation apply.</rdfs:comment>
    </owl:Class>
    


    <!-- http://filteredpush.org/ontologies/oa/oad#SparqlQuerySelector -->

    <owl:Class rdf:about="&base;SparqlQuerySelector">
        <rdfs:label>SPARQL Query Selector</rdfs:label>
        <rdfs:subClassOf rdf:resource="&base;QuerySelector"/>
        <rdfs:comment xml:lang="en">Best practice: Use cnt:contentAsText to hold the Sparql query.</rdfs:comment>
        <rdfs:comment xml:lang="en">Competency Question: Given a sparql endpoint over data fitting known domain expectations, to which triples, as described by a sparql query on those expectations, does the annotation apply?</rdfs:comment>
        <rdfs:comment xml:lang="en">Competency Question: Given some rdf data set as a resource, to which portions of that data, as described by a sparql query, does the annotation apply?</rdfs:comment>
    </owl:Class>
    


    <!-- http://filteredpush.org/ontologies/oa/oad#SqlQuerySelector -->

    <owl:Class rdf:about="&base;SqlQuerySelector">
        <rdfs:label>SQL Query Selector</rdfs:label>
        <rdfs:subClassOf rdf:resource="&base;QuerySelector"/>
        <rdfs:comment xml:lang="en">Best practice: Use cnt:contentAsText to hold the SQL query.</rdfs:comment>
        <rdfs:comment xml:lang="en">PAUL TO PROVIDE Competency Question:</rdfs:comment>
        <rdfs:comment xml:lang="en">PAUL TO PROVIDE Competency Question: </rdfs:comment>
    </owl:Class>
    


    <!-- http://filteredpush.org/ontologies/oa/oad#XPathQuerySelector -->

    <owl:Class rdf:about="&base;XPathQuerySelector">
        <rdfs:label>XPath Query Selector</rdfs:label>
        <rdfs:subClassOf rdf:resource="&base;QuerySelector"/>
        <rdfs:comment xml:lang="en">Best practice: Use cnt:contentAsText to hold the XPath query.</rdfs:comment>
        <rdfs:comment xml:lang="en">Competency Question: Given XML data conforming to some known schema, to which portions of that XML data as specified by an XPath query, does the annotation apply?</rdfs:comment>
    </owl:Class>
    


    <!-- 
    ///////////////////////////////////////////////////////////////////////////////////////
    //
    // Individuals
    //
    ///////////////////////////////////////////////////////////////////////////////////////
     -->

    


    <!-- http://filteredpush.org/ontologies/oa/oad#conforming -->

    <owl:NamedIndividual rdf:about="&base;conforming">
        <rdf:type rdf:resource="&oa;Motivation"/>
        <rdfs:comment xml:lang="en"> Note that this is not the use of dcterms:conformsTo used in http://www.openannotation.org/spec/core/specific.html#FragmentSelector where it is used to denote a specification to which a fragment conforms.&quot;</rdfs:comment>
        <rdfs:comment xml:lang="en">Competency Question: Which annotations represent the (human or machine mediated) addition or editing of data in conformance to some policy or rule.</rdfs:comment>
        <skos:prefLabel xml:lang="en">Conforming</skos:prefLabel>
        <skos:inScheme rdf:resource="&oa;motivationScheme"/>
    </owl:NamedIndividual>
    


    <!-- http://filteredpush.org/ontologies/oa/oad#providingEvidence -->

    <owl:NamedIndividual rdf:about="&base;providingEvidence">
        <rdf:type rdf:resource="&oa;Motivation"/>
        <rdfs:comment xml:lang="en">Competency Question: Which annotations represent the (human or machine mediated) provision of Evidence for the assertions an annotation makes about its target.</rdfs:comment>
        <skos:prefLabel xml:lang="en">Providing Evidence</skos:prefLabel>
        <skos:inScheme rdf:resource="&oa;motivationScheme"/>
    </owl:NamedIndividual>
    


    <!-- http://filteredpush.org/ontologies/oa/oad#transcribing -->

    <owl:NamedIndividual rdf:about="&base;transcribing">
        <rdf:type rdf:resource="&oa;Motivation"/>
        <rdfs:comment xml:lang="en">Competency Question: Which annotations represent the (human or machine mediated) transcription of data from a non-machine readable source (such as text in an image), to a machine interpretable form (such as a text string, or a set of data property values).</rdfs:comment>
        <skos:prefLabel xml:lang="en">Transcribing</skos:prefLabel>
        <skos:inScheme rdf:resource="&oa;motivationScheme"/>
    </owl:NamedIndividual>
    


    <!-- http://www.w3.org/ns/oa#motivationScheme -->

    <owl:NamedIndividual rdf:about="&oa;motivationScheme"/>
</rdf:RDF>


<!-- Generated by the OWL API (version 3.4.2) http://owlapi.sourceforge.net -->
<!-- Original served at $HeadURL: https://svn.code.sf.net/p/filteredpush/svn/FP-Design/trunk/ontologies/oa/oad.rdf $ 
     from $Id: oad.rdf 2729 2013-09-09 17:52:03Z ramorrismorris $ -->
