# Supplementary material for: Semantic Annotation of Mutable Data
Source: PLoS One. 2013 Nov 4;8(11):e76093. doi: 10.1371/journal.pone.0076093 (PMC3817185; doi:10.1371/journal.pone.0076093)
Supplement: RDF S1 — RDF for Figure 2 . Complete annotation in RDF N3 notation, corresponding to [Figure 2]. Provides an example that asserts a new taxonomic identification on a specimen with URI huh:A-barcode-00107800. The annotator expects that a consumer with adequate authority will accept the assertion that this is the appropriate taxonomic identity and will update the consumer's records. (N3) [file pone.0076093.s005.n3]

@prefix cnt: <http://www.w3.org/2011/content#> .
@prefix rdf: <http://www.w3.org/1999/02/22-rdf-syntax-ns#> .
@prefix xsd:  <http://www.w3.org/2001/XMLSchema#> .
@prefix rdfs: <http://www.w3.org/2000/01/rdf-schema#> .
@prefix oa: <http://www.w3.org/ns/oa#> .  
@prefix oad: <http://filteredpush.org/ontologies/oa/oad#> .
@prefix dwcFP: <http://filteredpush.org/ontologies/oa/dwcFP#> .
@prefix dwc: <http://rs.tdwg.org/dwc/terms/> .
@prefix dwctype: <http://rs.tdwg.org/dwc/dwctype/> .
@prefix prov: <http://www.w3.org/ns/prov#> .
@prefix huh: <http://purl.oclc.org/net/edu.harvard.huh/guid/uuid/> .
@prefix foaf: <http://xmlns.com/foaf/0.1/> .
@prefix dc: <http://purl.org/dc/elements/1.1/> .
@prefix : <http://filteredpush.org/ontologies/oadExamples/ManuscriptExamples/Fig2Identification/> .


:theAnno a oa:Annotation ;
	rdfs:comment "$Id: Fig2Identification.n3 2699 2013-08-31 18:25:58Z ramorrismorris $" ;
    rdfs:comment "Example of an oa:Annotation that asserts a new taxonomic identification on a specimen with  URI huh:4c645eaf-5562-4f5e-8db0-84444775673c;. The annotator expects that a consumer with adequate authority will accept the assertion that this is the appropriate taxonomic identity, and update their records.";
    rdfs:comment "Details of Figure 2 from the paper."@en ;
    oa:hasTarget huh:4c645eaf-5562-4f5e-8db0-84444775673c;
    oa:hasBody :theIdentification ;
    oad:hasExpectation :theExpectation;
    oad:hasEvidence :theEvidence ;
    oa:motivatedBy oa:transcribing ;
    oa:annotatedBy :theAnnotator;
    oa:annotatedAt "2011-09-11T21:32:52Z"^^xsd:dateTime ;
    oa:serializedBy :theGenerator;
    oa:serializedAt "2011-09-11T21:33:52Z"^^xsd:dateTime .

:theIdentification a dwcFP:Identification;
    dwc:scientificName "Ateleia gummifera";
    dwc:scientificNameAuthor "D. Dietrich";
    dwc:identifiedBy "C.H. Stirton";
    dwc:dateIdentified "1990" . 

:theExpectation a oad:Expectation_Insert .
    
:theEvidence a oad:Evidence; 
    rdf:type cnt:ContentAsText;
    dc:format "text/plain" ;
    cnt:characterEncoding "UTF-8" ;
   	cnt:chars "Written on the sheet along with the annotation text 'Flora Neotropica.'"@en .


huh:4c645eaf-5562-4f5e-8db0-84444775673c;  a dwcFP:Occurrence; #the Target
   dwcFP:hasBasisOfRecord dwctype:PreservedSpecimen .

:theAnnotator a foaf:Agent;
  foaf:name "Robert A. Morris" ;
  foaf:mbox_sha1sum "d1f8009f983897ac1c4371221bc67c8cb80cbe9d" .

:theGenerator a prov:SoftwareAgent;
	foaf:name "HandCrafted" .
