# Supplementary material for: Semantic Annotation of Mutable Data
Source: PLoS One. 2013 Nov 4;8(11):e76093. doi: 10.1371/journal.pone.0076093 (PMC3817185; doi:10.1371/journal.pone.0076093)
Supplement: RDF S2 — RDF for Figure 3 . Complete annotation corresponding to [Figure 3]. Similar to [RDF S1], but illustrates use of the dwcFP:DwCTripletSelector assuming that the annotated specimen record does not have its own URI. (N3) [file pone.0076093.s006.n3]

@prefix cnt: <http://www.w3.org/2011/content#> .
@prefix rdf: <http://www.w3.org/1999/02/22-rdf-syntax-ns#> .
@prefix xsd:  <http://www.w3.org/2001/XMLSchema#> .
@prefix rdfs: <http://www.w3.org/2000/01/rdf-schema#> .
@prefix oa: <http://www.w3.org/ns/oa#> .  
@prefix oad: <http://filteredpush.org/ontologies/oa/oad#> .
@prefix dwc: <http://rs.tdwg.org/dwc/terms/> .
@prefix dwcFP: <http://filteredpush.org/ontologies/oa/dwcFP#> .
@prefix foaf: <http://xmlns.com/foaf/0.1/> .
@prefix apie: <http://filteredpush.org/ontologies/applepie/> .
@prefix prov: <http://www.w3.org/ns/prov#> .
@prefix dc: <http://purl.org/dc/elements/1.1/> .
@prefix : <http://filteredpush.org/ontologies/oadExamples/ManuscriptExamples/Fig3IdentificationUsingSelector/> .

:Fig3IdentificationUsingSelectorDoc rdfs:comment "$Id: Fig3IdentificationUsingSelector.n3 2699 2013-08-31 18:25:58Z ramorrismorris $"@en,
		"An example to insert a new determination for the collection object A-barcode-00107080 assuming it has no URI of its own."@en,
		"The target is a specific resource, this assumes knowledge on the part of the annotator of the actual resource being annotated."@en,
		"Compare Fig2Identification, which assumes a URI is known for the record extracted by the Selector"@en.

:theAnno oad:hasEvidence :Evidence_0;
	oad:hasExpectation :Expectation_0;
	oa:motivatedBy oad:transcribing;
	oa:hasTarget :theTarget;
	oa:hasBody :theBody;
	oa:annotatedBy :Annotator_0;
	oa:annotatedAt "2012-07-09T14:11:22Z";
    oa:serializedBy :Generator_0 ;
    oa:serializedAt "2012-07-09T14:11:22Z";
	a oa:Annotation .

:Annotator_0 a foaf:Person;
	foaf:mbox "mailto:edd@xml.com";
	foaf:mbox_sha1sum "d1f8009f983897ac1c4371221bc67c8cb80cbe9d";
	foaf:name "Robert A. Morris";
	foaf:phone "tel:+15174329527".

:Evidence_0 a oad:Evidence, cnt:ContentAsText;
    dc:format "text/plain";
    cnt:characterEncoding "UTF-8" ;
   	cnt:chars "Written on the sheet along with the annotation text 'Flora Neotropica.'"@en .

:Expectation_0 a oad:Expectation_Insert.

:theTarget  a oa:SpecificResource ;
    oa:hasSelector :theSelector;
	oa:hasSource <urn:lsid:biocol.org:col:15406> .

:theSelector a dwcFP:DwcTripletSelector;
	dwc:institutionCode "Harvard University" ;
	dwc:collectionCode "A" ;
	dwc:catalogNumber "barcode-00107800" .

:theBody a dwcFP:Identification;
	dwc:identifiedBy "C.H. Stirton";
	dwc:scientificName "Ateleia gummifera";
	dwc:scientificNameAuthorship "D. Dietrich";
	dwc:dateIdentified "1990".
	

:Generator_0 a prov:SoftwareAgent;
     foaf:name "HandCrafted".
