# Supplementary material for: Semantic Annotation of Mutable Data
Source: PLoS One. 2013 Nov 4;8(11):e76093. doi: 10.1371/journal.pone.0076093 (PMC3817185; doi:10.1371/journal.pone.0076093)
Supplement: RDF S3 — RDF for Figure 4 . Complete annotation corresponding to [Figure 4], illustrating use of domain links to detail the relation between Target and Body of an annotation. The example is based on an imaginary photo gallery service that can associate a person with a photo using a predicate photo:owner and can generate annotations with a service having a URI photo:annotationGenerator. The main text explains why this model, which asserts a direct link between the image and the owner, is counter-productive. (N3) [file pone.0076093.s007.n3]

@prefix cnt: <http://www.w3.org/2011/content#> .
@prefix rdf: <http://www.w3.org/1999/02/22-rdf-syntax-ns#> .
@prefix xsd:  <http://www.w3.org/2001/XMLSchema#> .
@prefix rdfs: <http://www.w3.org/2000/01/rdf-schema#> .
@prefix oa: <http://www.w3.org/ns/oa#> .  
@prefix oad: <http://filteredpush.org/ontologies/oa/oad#> .
@prefix dwcFP: <http://filteredpush.org/ontologies/oa/dwcFP#> .
@prefix dwc: <http://rs.tdwg.org/dwc/terms/> .
@prefix foaf: <http://xmlns.com/foaf/0.1/> .
@prefix prov: <http://www.w3.org/ns/prov#> .
@prefix photo: <http://filteredpush.org/ontologies/examples/photo/> .
@prefix : <http://filteredpush.org/ontologies/oadExamples/ManuscriptExamples/Fig4DomainLink/> .

# # File fetched from $HeadURL: https://svn.code.sf.net/p/filteredpush/svn/FP-Design/trunk/ontologies/oadExamples/ManuscriptExamples/Fig4DomainLink.n3 $
# A an imaginary photo gallery service that can associate a person with a photo using
# a predicate photo:owner and can generate annotations with a service having a
# URI photo:annotationGenerator.
# The paper explains why this model, which asserts a direct link between the image and the owner
# is counter-productive.  See the material near Figure 2, which illustrates this example but
# without the annotation provenance assertions. Note that the owner and the annotator are the same."

  
:theAnno a oa:Annotation;
	rdfs:comment "$Id: Fig4DomainLink.n3 2744 2013-09-11 22:47:15Z ramorrismorris $" ;
    oa:hasTarget photo:image29245478;
       # provenance
    oa:hasBody photo:Person73983621;
    oa:annotatedBy photo:Person73983621 ;
    oa:annotatedAt "2011-09-11T21:32:52Z" ;
    oa:serializedBy photo:annotationGenerator ;
    oa:serializedAt "2011-09-11T21:33:00Z" .
    

photo:image29245478 a photo:image ;
   photo:owner photo:Person73983621.

photo:Person73983621 a foaf:Person ;
    foaf:name "Robert A. Morris" .
    
photo:annotationGenerator a prov:SoftwareAgent;
	foaf:name "PhotoAnnotationGenerator" .
    
