# Supplementary material for: Semantic Annotation of Mutable Data
Source: PLoS One. 2013 Nov 4;8(11):e76093. doi: 10.1371/journal.pone.0076093 (PMC3817185; doi:10.1371/journal.pone.0076093)
Supplement: RDF S5 — RDF for Figure 6 . Complete annotation corresponding to [Figure 6]. Similar to [RDF S3], but illustrates the use of an OA:Motivation to provide guidance to consuming applications. (N3) [file pone.0076093.s009.n3]

@prefix cnt: <http://www.w3.org/2011/content#> .
@prefix rdf: <http://www.w3.org/1999/02/22-rdf-syntax-ns#> .
@prefix xsd:  <http://www.w3.org/2001/XMLSchema#> .
@prefix rdfs: <http://www.w3.org/2000/01/rdf-schema#> .
@prefix oa: <http://www.w3.org/ns/oa#> .  
@prefix oad: <http://filteredpush.org/ontologies/oa/oad#> .
@prefix dwcFP: <http://filteredpush.org/ontologies/oa/dwcFP#> .
@prefix dwc: <http://rs.tdwg.org/dwc/terms/> .
@prefix foaf: <http://xmlns.com/foaf/0.1/> .
@prefix photo: <http://filteredpush.org/ontologies/examples/photo/> .
@prefix app: <http://filteredpush.org/ontologies/examples/app/> . 
@prefix : <http://filteredpush.org/ontologies/oadExamples/ManuscriptExamples/Fig6MotivationLink/> .

# # File fetched from $HeadURL: https://svn.code.sf.net/p/filteredpush/svn/FP-Design/trunk/ontologies/oadExamples/ManuscriptExamples/Fig6MotivationLink.n3 $
# A an imaginary photo gallery service that can associate a person with a photo using
# a predicate photo:owner and can generate annotations with a service having a
# URI photo:annotationGenerator.


:theAnno a oa:Annotation;
	rdfs:comment "$Id: Fig6MotivationLink.n3 2744 2013-09-11 22:47:15Z ramorrismorris $" ;
	rdfs: "Illustrates a link using oa:Motivation to provide the basis for community agreement about link between Target and Body."@en ;
	rdfs:seeAlso "Fig4DomainLink.n3";
    rdfs:seeAlso "Fig5SemanticTagLink.n3" ;
    oa:hasTarget photo:image29245478;
    oa:hasBody photo:Person73983621 ;
    oa:motivatedBy app:associatingOwner ;
           # provenance
    oa:annotatedBy photo:Person73983621 ;
    oa:annotatedAt "2011-09-11T21:32:52Z" ;
    oa:serializedBy photo:annotationGenerator ;
    oa:serializedAt "2011-09-11T21:33:00Z" .
    
photo:image29245478 a photo:image ;
   photo:owner photo:Person73983621.

photo:Person73983621 a foaf:Person ;
    foaf:name "Robert A. Morris" .
    
app:associatingOwner a oa:Motivation .
