# Supplementary material for: Semantic Annotation of Mutable Data
Source: PLoS One. 2013 Nov 4;8(11):e76093. doi: 10.1371/journal.pone.0076093 (PMC3817185; doi:10.1371/journal.pone.0076093)
Supplement: RDF S6 — RDF for Figure 7 . Complete annotation corresponding to [Figure 7]. Synthetic example that offers an enhanced image as Evidence for Body assertions. Illustrates oa:List to model that the enhancements must be done in order. (N3) [file pone.0076093.s010.n3]

@prefix rdf: <http://www.w3.org/1999/02/22-rdf-syntax-ns#> .
@prefix xsd:  <http://www.w3.org/2001/XMLSchema#> .
@prefix rdfs: <http://www.w3.org/2000/01/rdf-schema#> .
@prefix img: <http://filteredpush.org/ontologies/examples/image/> .
@prefix oa: <http://www.w3.org/ns/oa#> .  
@prefix oad: <http://filteredpush.org/ontologies/oa/oad#> .
@prefix dwcFP: <http://filteredpush.org/ontologies/oa/dwcFP#> . 
@prefix photo: <http://filteredpush.org/ontologies/examples/photo/> .
@prefix : <http://filteredpush.org/ontologies/oadExamples/ManuscriptExamples/Fig7ImageEnhancement/> .

# # File fetched from $HeadURL: https://svn.code.sf.net/p/filteredpush/svn/FP-Design/trunk/ontologies/oadExamples/ManuscriptExamples/Fig7ImageEnhancement.n3 $
:theAnno a oa:Annotation ;
   rdfs:comment "$Id: Fig7ImageEnhancement.n3 2744 2013-09-11 22:47:15Z ramorrismorris $" ;
   rdfs:comment "Synthetic example offers an enhanced image as Evidence for Body assertions"@en ;
   oa:hasTarget photo:image2925478 ;
   oad:hasEvidence :theEvidence ;
   oa:hasBody :somethingAboutTarget .
   
:theEvidence a oa:List, rdf:List ;
    oa:item  img:enhancement1, img:enhancement2 ;
    rdf:first img:enhancement1 ;    
    rdf:rest [ rdf:first img:enhancement2 ;
    		   rdf:rest rdf:nil ] .
    		   
:somethingAboutTarget a rdf:Resource .
     
 
    
