# Supplementary material for: Semantic Annotation of Mutable Data
Source: PLoS One. 2013 Nov 4;8(11):e76093. doi: 10.1371/journal.pone.0076093 (PMC3817185; doi:10.1371/journal.pone.0076093)
Supplement: RDF S7 — Use of an image of a botanical sheet. Realistic complete annotation that illustrates the provision of oad:Evidence using an oa:FragmentSelector to circumscribe part of the image of a botanical sheet. That part contains the taxon name that the annotator offers in the Body, and is thereby given as evidence that the name should apply to the specimen on the sheet. The annotation provides two Evidence objects, one fully structured and the other human-centric. (N3) [file pone.0076093.s011.n3]

@prefix cnt: <http://www.w3.org/2011/content#> .
@prefix rdf: <http://www.w3.org/1999/02/22-rdf-syntax-ns#> .
@prefix xsd:  <http://www.w3.org/2001/XMLSchema#> .
@prefix rdfs: <http://www.w3.org/2000/01/rdf-schema#> .
@prefix oa: <http://www.w3.org/ns/oa#> .  
@prefix oad: <http://filteredpush.org/ontologies/oa/oad#> .
@prefix dwcFP: <http://filteredpush.org/ontologies/oa/dwcFP#> .
@prefix sheetimages: <http://filteredpush.org/sheetimages/> .
@prefix dwc: <http://rs.tdwg.org/dwc/terms/> .
@prefix huh: <http://purl.oclc.org/net/edu.harvard.huh/guid/uuid/> .
@prefix foaf: <http://xmlns.com/foaf/0.1/> .
@prefix prov: <http://www.w3.org/ns/prov#> .
@prefix dc: <http://purl.org/dc/elements/1.1/> .
@prefix dcterms: <http://purl.org/dc/terms/> .
@prefix : <http://filteredpush.org/ontologies/oadExamples/ManuscriptExamples/IdentificationWithImageEvidence/> .

# $Id: IdentificationWithImageEvidence.n3 2744 2013-09-11 22:47:15Z ramorrismorris $
# # File fetched from $HeadURL: https://svn.code.sf.net/p/filteredpush/svn/FP-Design/trunk/ontologies/oadExamples/ManuscriptExamples/IdentificationWithImageEvidence.n3 $
:theAnno a oa:Annotation ;
    rdfs:comment "Example of an oa:Annotation that asserts a new taxonomic identification on a specimen with URI huh:A-barcode-00107800. The annotator expects that a consumer with adequate authority will accept the assertion that this is the appropriate taxonomic identity, and update their records.";
    rdfs:comment "This version is $Id: IdentificationWithImageEvidence.n3 2744 2013-09-11 22:47:15Z ramorrismorris $";
    rdfs:comment "The annotation offers two Evidence objects, one purely text and another more structured. The latter uses a FragmentSelector to select a portion of the botanical sheet image that has the original handwritten annotation.";
    oa:hasTarget huh:4c645eaf-5562-4f5e-8db0-84444775673c;
    oa:hasBody :theIdentification ;
    oad:hasExpectation :theExpectation;
    oad:hasEvidence :textEvidence ;
    oad:hasEvidence :imageEvidence ;
    oa:motivatedBy oa:editing ;
    oa:annotatedBy :theAnnotator;
    oa:annotatedAt "2011-09-11T21:32:52Z"^^xsd:dateTime ;
    oa:serializedBy :theGenerator;
    oa:serializedAt "2011-09-11T21:33:00Z"^^xsd:dateTime .

:theIdentification a dwcFP:Identification;
    dwc:scientificName "Ateleia gummifera";
    dwc:scientificNameAuthor "D. Dietrich";
    dwc:identifiedBy "C.H. Stirton";
    dwc:dateIdentified "1990". 

:theExpectation a oad:Expectation_Update .
    
:textEvidence a oad:Evidence; 
    rdf:type cnt:ContentAsText;
    dc:format "text/plain" ;
    cnt:characterEncoding "UTF-8" ;
    cnt:chars """Written on the sheet along with the annotation Text "Flora Neotropica""". 
    
:imageEvidence a oad:Evidence, oa:SpecificResource ;
  oa:hasSelector :theSheetImageROI;
  oa:hasSource sheetimages:20130501_27 .
  
:theSheetImageROI a oa:FragmentSelector ;
   dcterms:conformsTo <http://www.w3.org/TR/media-frags/> ;
   rdf:value "#xywh=100,100,1000,500" .
  


huh:ff8f6dc8-8fb1-4cd1-908d-cd91eef3d4e5  a dwcFP:Occurrence  .

:theAnnotator a foaf:Person;
  foaf:name "Robert A. Morris" ;
  foaf:mbox_sha1sum "d1f8009f983897ac1c4371221bc67c8cb80cbe9d" .

:theGenerator a prov:SoftwareAgent;
  foaf:name "HandCrafted" .
