# Supplementary material for: Semantic Annotation of Mutable Data
Source: PLoS One. 2013 Nov 4;8(11):e76093. doi: 10.1371/journal.pone.0076093 (PMC3817185; doi:10.1371/journal.pone.0076093)
Supplement: RDF S8 — Annotation evidence based on image of a morphological character. Example provides an annotation containing a new taxonomic determination based on a morphological character observed in a region of interest (roi) in an image of a specimen. The example exhibits the use of an oa:SvgSelector to specify the roi. (N3) [file pone.0076093.s012.n3]

@prefix rdf: <http://www.w3.org/1999/02/22-rdf-syntax-ns#> .
@prefix rdfs: <http://www.w3.org/2000/01/rdf-schema#> .
@prefix xsd:  <http://www.w3.org/2001/XMLSchema#> .
@prefix owl: <http://www.w3.org/2002/07/owl#> .
@prefix oa: <http://www.w3.org/ns/oa#> .
@prefix cnt: <http://www.w3.org/2011/content#> .
@prefix oad: <http://filteredpush.org/ontologies/oa/oad#> .
@prefix dwcFP: <http://filteredpush.org/ontologies/oa/dwcFP#> .
@prefix foaf: <http://xmlns.com/foaf/0.1/> .
@prefix obo: <http://purl.org/obo/owl/obo#> .
@prefix : <http://filteredpush.org/ontologies/oadExamples/ManuscriptExamples/CharImageEvidence/> .
@prefix dc: <http://purl.org/dc/terms/> .
@prefix dwc: <http://rs.tdwg.org/dwc/terms/> .
@prefix prov: <http://www.w3.org/ns/prov#> .

# This is a Turtle serialization intended to be read by humans.
# Fetched from $HeadURL: https://svn.code.sf.net/p/filteredpush/svn/FP-Design/trunk/ontologies/oadExamples/ManuscriptExamples/CharImageEvidence.n3 $

:CharImageEvidenceDoc
    owl:versionInfo "$Id: CharImageEvidence.n3 2744 2013-09-11 22:47:15Z ramorrismorris $"@en ;
	rdfs:comment "An example of how the OA annotation ontology can be used to encode annotations using OAD support for annotating data."@en ;
	rdfs:comment "This example provides an annotation containing a new determination based on a character observed in a region of interest in an image of a specimen."@en ;
	rdfs:comment "The example exhibits the use of an oa:SvgSelector to speciy the roi."@en ;
	rdfs:comment "Converted from AO/AOD to OA/OAD by PJM based on Id: aod_example_6.owl 1943 2013-01-29 02:38:37Z ramorrismorris.  Refactored by ram 2011-03-29 from earlier version."@en ;
    rdfs:comment "As of rev 2300 this is the same as  ../oadExamples/oad_example_6_ident_roi_with_character.n3 2296."@en .

:Annotation_0 a oa:Annotation ;
    rdfs:comment "Example annotation based on partially synthetic data." ;
    oad:hasEvidence :Evidence_0 ;
	oad:hasExpectation :Expectation_0 ;
	oa:motivatedBy oa:editing ;
	oa:hasTarget :Target_0 ;
	oa:hasTarget :Target_1 ;
	oa:hasBody :Body_0 ;
	oa:annotatedBy :Annotator_0 ;
	oa:annotatedAt "2011-06-10T12:00:00Z" ;
    oa:serializedBy :Generator_0 ;
    oa:serializedAt "2013-01-02T11:12:47Z" .

:Evidence_0 a oad:Evidence , oa:SpecificResource ;
    a <http://purl.obolibrary.org/obo/ECO_0000044> ;  # similarity evidence
    oa:hasSelector :roi_0;
    oa:hasSource <http://images.morphbank.net/?id=134619&imgType=jpeg> ;
    obo:hasPart :Mandible_0 ; 
	a cnt:ContentAsText ;
   	cnt:chars "Region of interest in image contains mandible with three dentes."@en .
    
:Mandible_0 a <http://purl.org/obo/owlapi/hao#HAO_0000506> ; # "a mandible"
    obo:bearer_of :Dentes_0 .
   
:Dentes_0 a <http://purl.obolibrary.org/obo/HAO_0001019> ; # "mandibular teeth" 
    :count "3" .
    
:Expectation_0 a oad:Expectation_Insert .

:Target_0  a oa:SpecificResource ;
	oa:hasSource <http://www.morphbank.net/?id=134573> .
	
:Target_1 a oa:SpecificResource ;
    oa:hasSelector :Selector_1 ;
	oa:hasSource :Source_1 .

:source_1 a oad:AnySuchResource .	

:Selector_1 a oad:KVPairQuerySelector ;
    rdfs:comment "Morphbank Specimen Record: [134573]"@en ;
	dwc:catalogNumber "Voucher database D2370" ;
	dwc:collectionCode "UCRC" ;
	dwc:recordedBy "S. Schulmeister" ;
    dwc:basisOfRecord "PreservedSpecimen" .
    

:Body_0 a oa:Body ;
    a dwcFP:Identification ;
    dwcFP:usesTaxon :Taxon_0 ;
    dwc:identifiedBy "Paul J. Morris" ;
    dwc:dateIdentified "2011-06-10" .

:Taxon_0
    rdfs:label "Cephus pygmaeus L." ;
    dwcFP:hasScientificNameByID <urn:lsid:ubio.org:namebank:1666300> ;
    dwc:genus "Cephus" ;
    dwc:scientificName "Cephus pygmaeus" ;
    dwc:scientificNameAuthorship "L." .

:Annotator_0 a foaf:Person ;
	foaf:mbox_sha1sum "043856881f6b4d6c87b89a0da68c96b460d07787" ;
	foaf:name "Paul J. Morris" .
	
:Generator_0 a prov:SoftwareAgent ;
     foaf:name "ApplePie annotation generator" .

:roi_0 a oa:SvgSelector,  cnt:ContentAsText ;
   cnt:chars """<?xml version="1.0" encoding="UTF-8" standalone="no"?>
<svg
   xmlns:svg="http://www.w3.org/2000/svg"
   xmlns="http://www.w3.org/2000/svg"
   xmlns:xlink="http://www.w3.org/1999/xlink"
   version="1.1"
   width="744.09448"
   height="1052.3622"
   id="svg2">
  <defs
     id="defs4" />
  <g
     id="layer1">
    <image
       xlink:href="http://images.morphbank.net/?id=134619&imgType=jpeg"
       x="-349.14288"
       y="-4.4949603"
       width="1424"
       height="1068"
       id="image2928" />
    <path
       d="m 478.35712,808.00311 c -10.6776,-1.67878 -30.3609,-4.51294 -38.91367,-5.6031 -11.99936,-1.52947 -13.80909,-6.40295 -6.13633,-16.52465 4.55665,-6.01101 7.31921,-9.81372 11.32547,-15.58969 1.25151,-1.80435 5.36704,-7.50453 9.14562,-12.66707 l 6.87014,-9.38643 -2.46121,-8.61357 c -1.35367,-4.73746 -3.13792,-10.86356 -3.965,-13.61356 -0.82709,-2.75 -1.87975,-6.35 -2.33925,-8 -0.45949,-1.65 -1.8189,-6.15 -3.0209,-10 -5.76486,-18.46485 -6.23487,-20.46047 -5.60702,-23.80717 1.33176,-7.09892 -5.14403,-5.97642 82.10215,-14.23141 8.8,-0.83263 19.6,-1.93249 24,-2.44413 4.4,-0.51164 11.62838,-1.22561 16.06308,-1.5866 7.53254,-0.61314 8.24046,-0.50086 10.75898,1.70649 3.02448,2.65079 1.91679,-7.27776 9.2668,83.0612 2.97459,36.56063 3.04971,35.41905 -2.51603,38.23537 -1.41506,0.71604 -12.02283,3.43402 -23.57283,6.03996 -11.55,2.60594 -30.675,6.94183 -42.5,9.63531 -22.61042,5.15016 -25.61598,5.41473 -38.5,3.38905 z m 38.5,-5.38905 c 11.825,-2.69348 30.95,-7.02937 42.5,-9.63531 11.55,-2.60594 22.2375,-5.36515 23.75,-6.13157 3.39431,-1.71999 3.37859,0.34159 0.28253,-37.04561 -1.35711,-16.38809 -3.38295,-41.04653 -4.50186,-54.79653 -1.7162,-21.08998 -2.30779,-25.2083 -3.78252,-26.33184 -1.82157,-1.38779 -8.48556,-1.16623 -25.74815,0.85606 -4.4,0.51545 -17.675,1.85219 -29.5,2.97052 -11.825,1.11834 -28.925,2.73588 -38,3.59453 -9.075,0.85866 -20.775,2.08984 -26,2.73596 l -9.5,1.17477 -0.91017,3.68369 c -0.93653,3.79039 -0.88055,4.03886 5.81648,25.81631 1.26852,4.125 3.09786,10.2 4.0652,13.5 0.96735,3.3 2.62551,8.7 3.68481,12 3.95522,12.32155 3.86104,12.93588 -3.52896,23.01965 -3.61974,4.93919 -7.6042,10.45663 -8.85435,12.26098 -3.97795,5.74138 -6.7542,9.56269 -11.37241,15.65331 -3.68001,4.8533 -4.44488,6.57754 -4.2,9.46805 0.35221,4.15743 -0.74209,3.82239 23.2994,7.1337 8.8,1.21205 19.6,2.76993 24,3.46195 12.88317,2.02624 15.88896,1.76168 38.5,-3.38862 z m -33.5,-5.61421 c -4.4,-0.69 -13.4,-2.01587 -20,-2.9464 -15.65855,-2.20767 -16.5,-2.43814 -16.5,-4.51931 0,-0.96475 1.2375,-3.37246 2.75,-5.35046 1.5125,-1.978 3.77285,-5.07738 5.02301,-6.8875 1.25015,-1.81013 5.21858,-7.31079 8.81873,-12.22371 9.65892,-13.18096 10.77815,-16.0514 8.48869,-21.77038 -0.87382,-2.18276 -1.4984,-4.2524 -5.52166,-18.29705 -0.94532,-3.3 -2.10452,-7.125 -2.57599,-8.5 -0.47146,-1.375 -2.04534,-6.55 -3.4975,-11.5 -1.45217,-4.95 -3.11018,-10.23791 -3.68449,-11.7509 -1.59504,-4.20214 0.1239,-5.38068 8.95783,-6.14169 12.69259,-1.09343 48.0737,-4.49792 57.74138,-5.55607 34.77008,-3.80568 42.83575,-4.31266 43.96838,-2.7637 0.60989,0.83408 1.68945,9.09808 2.39902,18.36443 0.70957,9.26636 1.89189,24.04793 2.62738,32.84793 3.44646,41.23607 3.82538,47.57984 2.89741,48.50781 -0.52546,0.52546 -9.71617,2.93958 -20.42379,5.3647 -10.70762,2.42511 -28.9184,6.54741 -40.4684,9.16064 -11.55,2.61324 -21.45,4.85593 -22,4.98377 -0.55,0.12783 -4.6,-0.33212 -9,-1.02211 z m 30.5,-5.86439 c 10.725,-2.44083 28.15824,-6.36451 38.74054,-8.71929 10.5823,-2.35477 19.77005,-4.60866 20.41723,-5.00864 0.9015,-0.55715 0.89063,-4.19735 -0.0465,-15.56486 -3.13696,-38.05304 -4.09614,-49.9648 -5.22096,-64.83763 -0.66553,-8.8 -1.53155,-16.37093 -1.9245,-16.8243 -0.63903,-0.7373 -13.59465,0.29147 -41.96584,3.33241 -10.70076,1.14696 -46.42318,4.58099 -58.3287,5.60721 -6.55837,0.56531 -7.74571,0.93523 -7.31726,2.27974 0.28128,0.88272 1.18109,3.85494 1.99957,6.60494 0.81847,2.75 2.45935,8.15 3.64639,12 2.31586,7.51119 4.6117,15.16398 6,20 0.47367,1.65 1.61521,5.475 2.53674,8.5 3.64031,11.94955 3.57012,12.21806 -6.945,26.56743 -3.60015,4.91292 -7.56858,10.41358 -8.81873,12.22371 -1.25016,1.81012 -3.5224,4.92446 -5.04943,6.92074 -1.52703,1.99629 -2.61459,4.11508 -2.41681,4.70844 0.19779,0.59335 5.49717,1.83591 11.77642,2.76124 6.27925,0.92533 15.69181,2.32357 20.91681,3.10719 5.225,0.78363 10.175,1.2796 11,1.10216 0.825,-0.17743 10.275,-2.31966 21,-4.76049 z"
       id="path2932"
       style="fill:#000000" />
  </g>
</svg>""" .        
