# Supplementary material for: Semantic Annotation of Mutable Data
Source: PLoS One. 2013 Nov 4;8(11):e76093. doi: 10.1371/journal.pone.0076093 (PMC3817185; doi:10.1371/journal.pone.0076093)
Supplement: RDF S9 — Annotation with image processing evidence. Realistic complete example similar to [RDF S7] but asserting in more detail that the evidence is the result of OCR applied to the region of interest. In particular, the region must be first selected, and the OCR applied to that, not to the entire image. This is a more extensive example than [RDF S8]. (N3) [file pone.0076093.s013.n3]

@prefix cnt: <http://www.w3.org/2011/content#> .
@prefix rdf: <http://www.w3.org/1999/02/22-rdf-syntax-ns#> .
@prefix xsd:  <http://www.w3.org/2001/XMLSchema#> .
@prefix rdfs: <http://www.w3.org/2000/01/rdf-schema#> .
@prefix oa: <http://www.w3.org/ns/oa#> .
@prefix oad: <http://filteredpush.org/ontologies/oa/oad#> .
@prefix dwcFP: <http://filteredpush.org/ontologies/oa/dwcFP#> .
@prefix sheetimages: <http://filteredpush.org/sheetimages/> .
@prefix dwc: <http://rs.tdwg.org/dwc/terms/> .
@prefix huh: <http://prefix.org/huh/> .
@prefix foaf: <http://xmlns.com/foaf/0.1/> .
@prefix dcterms: <http://purl.org/dc/terms/> .
@prefix img: <http://filteredpush.org/apps/imageprocessing.owl#> .
@prefix : <http://filteredpush.org/ontologies/oadExamples/ManuscriptExamples/IdentificationWithImageProcessingEvidence/> .

# # File fetched from $HeadURL: https://svn.code.sf.net/p/filteredpush/svn/FP-Design/trunk/ontologies/oadExamples/ManuscriptExamples/IdentificationWithImageProcessingEvidence.n3 $
#To the structured evidence, add a list that first applies some image processing tool before extracting
#the ROI 
:theAnno a oa:Annotation ;
    rdfs:comment "Example of an oa:Annotation that asserts a new taxonomic identification on a specimen with URI huh:A-barcode-00107800. The annotator expects that a consumer with adequate authority will accept the assertion that this is the appropriate taxonomic identity, and update their records."@en;
    rdfs:comment "This version is $Id: IdentificationWithImageProcessingEvidence.n3 2744 2013-09-11 22:47:15Z ramorrismorris $";
    rdfs:comment "The annotation offers two Evidence objects, one purely text and another more structured. The latter uses a FragmentSelector to select a portion of the botanical sheet image that has the original handwritten identification."@en ;
    oa:hasTarget huh:A-barcode-00107800;
    oa:hasBody :theIdentification ;
    oad:hasExpectation :theExpectation;
    oad:hasEvidence :theTextEvidence ;
    oad:hasEvidence :theStructuredEvidence ;
    oa:motivatedBy oa:editing ;
    oa:annotatedBy :theAnnotator;
    oa:annotatedAt "2011-09-11T21:33:00Z"^^xsd:dateTime ;
    oa:serializedBy :theGenerator;
    oa:serializedAt "2011-09-11T21:33:00Z"^^xsd:dateTime  .

:theIdentification a dwcFP:Identification;
    dwc:scientificName "Ateleia gummifera";
    dwc:scientificNameAuthor "D. Dietrich";
    dwc:identifiedBy "C.H. Stirton";
    dwc:dateIdentified "1990". 

:theExpectation a oad:Expectation_Update .
    
:theTextEvidence a oad:Evidence, cnt:ContentAsText ;
    cnt:chars """ "Adeleia gummifera (D. Dietrich)" written on the sheet along with the annotation Text "Flora Neotropica" """@en . 

 
 #make this evidence be a list, first apply an image processing app, then extract
 
:theStructuredEvidence a oad:Evidence, oa:List, rdf:List ;
    rdfs:comment "This Evidence for the Body assertions uses an oa:List to declare that the order in which the items are processed matters"@en;
    rdfs:comment "It assumes an image processing ontology, prefix img:, that has a class img:OCR which has a predicate img:source ."@en ;
    rdfs:comment "The model is only asserting that the order matters, not what exactly a consumer should do. It is saying that when applied as Evidence it only makes sense if the extraction selector is done first and then the OCR applied."@en ;
    rdfs:comment "The record is assumed to be metadata for a botanical sheet with an image with URI sheetimages:F20130501-27."@en ;
    oa:item  :theSheetFragment, :theOCR;
    rdf:first :theSheetFragment ;    
    rdf:rest [ rdf:first :theOCR ;
    		   rdf:rest rdf:nil ] .
    		    
:theSheetFragment a oa:SpecificResource ;
  oa:hasSelector :theSheetImageROI;
  oa:hasSource sheetimages:F20130501-27 .
 
:theOCR a img:OCR ;
    rdfs:comment "An imagined object in the img: ontology that models an OCR action. It provides only a source and ontologically is silent about implementation."@en ;
    img:source sheetimages:F20130501-27 .
  
:theSheetImageROI a oa:FragmentSelector ;
   dcterms:conformsTo <http://www.w3.org/TR/media-frags/> ;
   rdf:value "#xywh=100,100,1000,500" .
  


huh:A-barcode-00107800  a huh:Record .

:theAnnotator a foaf:Agent;
  foaf:name "Robert A. Morris" ;
  foaf:mbox_sha1sum "d1f8009f983897ac1c4371221bc67c8cb80cbe9d" .

:theGenerator a foaf:Agent;
  foaf:name "HandCrafted" .
