# Supplementary material for: Semantic Annotation of Mutable Data
Source: PLoS One. 2013 Nov 4;8(11):e76093. doi: 10.1371/journal.pone.0076093 (PMC3817185; doi:10.1371/journal.pone.0076093)
Supplement: RDF S10 — Extended response annotation. Realistic example that illustrates a response to [RDF S8], which provides evidence for a taxonomic determination, but of a sort insufficient for the responder on policy grounds. The annotation indicates that the evidence is convincing, but does not meet local policy. The example uses the Bug Ontology Model and the Marl opinion ontology to model the disposition of the annotation. (N3) [file pone.0076093.s014.n3]

@prefix foaf: <http://xmlns.com/foaf/0.1/>.
@prefix xsd: <http://www.w3.org/2001/XMLSchema#>.
@prefix xml: <http://www.w3.org/XML/1998/namespace>.
@prefix bom: <http://www.ifi.uzh.ch/ddis/evoont/2001/11/bom#>.
@prefix marl: <http://purl.org/marl/ns/>.
@prefix prov: <http://www.w3.org/ns/prov#> .
@prefix rdfs: <http://www.w3.org/2000/01/rdf-schema#>.
@prefix cnt: <http://www.w3.org/2011/content#> .
@prefix oa: <http://www.w3.org/ns/oa#> .
@prefix oad: <http://filteredpush.org/ontologies/oa/oad#> .
@prefix rdf: <http://www.w3.org/1999/02/22-rdf-syntax-ns#>.
@prefix skos: <http://www.w3.org/2004/02/skos/core#>.
@prefix : <http://filteredpush.org/ontologies/oadExamples/ManuscriptExamples/Response/> .
@prefix theOther: <http://filteredpush.org/ontologies/oadExamples/ManuscriptExamples/CharImageEvidence/> .

<http://etaxonomy.org/ontologies/oa/#thisDocument> 
    rdfs:comment " derived from ../applepie_response.n3 2313 2013-05-08 20:11:09Z ramorrismorris "@en,
		"It's an annotation that responds to the annotation of http:/etaxonomy.org/ontologies/oa/4562087e-c694-4648-ac23-6982107a1583/Annotation_0"@en,
        "$Id: Response.n3 2744 2013-09-11 22:47:15Z ramorrismorris $".

# # File fetched from $HeadURL: https://svn.code.sf.net/p/filteredpush/svn/FP-Design/trunk/ontologies/oadExamples/ManuscriptExamples/Response.n3 $
#This annotation response to the hypothetical annotation
# theOther:Annotation_0 which, it is presumed, does not report that the specimen sheet actually 
# contains a physical annotation identifying the specimen.  Rather, the context of this example
# is that the other annotation offers as evidence a part of the sheet that illustrates a morphological
# character, which, the other annotator offers as evidence for the determination.
# In this response, the annotator is agreeing with the determination, but responding that
# he nevertheless will not accept the recommendation to change his data for stated reasons of
# local policy. 
# The example CharImageEvidence.n3 in this directory contains an annotation such as this one might
# be responding to.

# that includes the identification, but makes reference to 
theOther:Annotation_0 a bom:Issue ;
     bom:hasResolution :Resolution_0 .
	

:theAnno 	a oa:Annotation;
    oad:motivatedBy oa:replying;
	oad:motivatedBy :Motivation_0;
	oad:hasEvidence :Evidence_0;
	oa:hasTarget theOther:Annotation_0;
	oa:hasBody :Body_0;
	oa:annotatedBy :Annotator_0;
	oa:annotatedAt "2012-08-15T02:35:30Z"^^xsd:dateTime ;
	oa:serializedBy :Generator_0;
    oa:serializedAt "2012-08-15T02:35:30Z"^^xsd:dateTime .


:Annotator_0 a foaf:Person;
	foaf:mbox "bdim@oeb.harvard.edu";
	foaf:mbox_sha1sum "e8403a095a60b5b0e5d56c91f5586d76943def38";
	foaf:name "Paul J. Morris";
	foaf:phone "617-495-2823".

:Evidence_0 a oad:Evidence;
  rdf:type cnt:ContentAsText;
  cnt:chars "Examining the sheet, the characters visible do appear to fit those of Ateleia gummifera D. Dietrich."@en .


:Motivation_0 a oa:Motivation;
  skos:inScheme oa:MotivationScheme;
  skos:broader oad:conforming;
  skos:prefLabel "Local policy prohibits accepting annotations that do not appear on the sheet into the database."@en .

:Polarity_0 a marl:Negative.

:Resolution_0 a bom:WontFix.

:Body_0 marl:describesObject <http://etaxonomy.org/ontologies/oa/4562087e-c694-4648-ac23-6982107a1583/Annotation_0>;
	marl:hasPolarity :Polarity_0;
	marl:opinionText "Older name";
	a marl:Opinion.

:Generator_0 a prov:SoftwareAgent;
     foaf:name "DavidsGenerator".
