# Supplementary material for: Semantic Annotation of Mutable Data
Source: PLoS One. 2013 Nov 4;8(11):e76093. doi: 10.1371/journal.pone.0076093 (PMC3817185; doi:10.1371/journal.pone.0076093)
Supplement: RDF S11 — Annotation commenting on a georeferencing error. One of three annotations making assertions of georeferencing errors. These three files participate in one of the SPARQL Competency Questions that asks for annotations that assert an out-of-range latitude, but for which no response annotation has been given indicating that the data have been corrected. The full SPARQL is given in the file CompetencyQuestions.txt [File S1]. See also [RDF S12] and [RDF S13]. (N3) [file pone.0076093.s015.n3]

@prefix cnt: <http://www.w3.org/2011/content#> .
@prefix rdf: <http://www.w3.org/1999/02/22-rdf-syntax-ns#> .
@prefix xsd:  <http://www.w3.org/2001/XMLSchema#> .
@prefix rdfs: <http://www.w3.org/2000/01/rdf-schema#> .
@prefix oa: <http://www.w3.org/ns/oa#> .  
@prefix oad: <http://filteredpush.org/ontologies/oa/oad#> .
@prefix dwc: <http://rs.tdwg.org/dwc/terms/> .
@prefix dwcFP: <http://filteredpush.org/ontologies/oa/dwcFP#> .
@prefix foaf: <http://xmlns.com/foaf/0.1/> .
@prefix apie: <http://filteredpush.org/ontologies/applepie/> .
@prefix prov: <http://www.w3.org/ns/prov#> .
@prefix dc: <http://purl.org/dc/elements/1.1/> .
@prefix : <http://filteredpush.org/ontologies/oadExamples/ManuscriptExamples/BadGeoRef1/> .

# This is file $Id: BadGeoRef1.n3 2743 2013-09-11 22:35:08Z ramorrismorris $. It is part of a series of files in support of the SPARQL Competency question
# Fetched from $HeadURL: https://svn.code.sf.net/p/filteredpush/svn/FP-Design/trunk/ontologies/oadExamples/ManuscriptExamples/BadGeoRef1.n3 $
### Competency Question:What are all the current annotations of a specimen record that assert 
### collection latitude greater than 90 degrees and for which there is presently no response indicating
### that a correction has been made? 
# The five annotation files are
#       1. BadGeoRef1.n3  an example of an annotation suggesting a fix to a collection 
#    <urn:lsid:biocol.org:col:15406>  claiming it has an invalid Latitude (93.5 deg). 
#       2. BadGeoRef2.n3, a similar annotation on collection <urn:lsid:biocol.org:col:15407> 
#       3. BadGeoRef3.n3, a similar annotation on collection <urn:lsid:biocol.org:col:15408>
#		3. FixedBadGeoRef1.n3, a Response annotation asserting BadGeoref1's claims have been acted upon
#	and the corresponding collection fixed
#       4. FixedBadGeoRef2Not.n3 a similar response annotation to FixedBadGeoRef1, but declining to
#   act on the corresponding collection.
# The specimen metadata is syntactically accurate, for some data in Harvard University
# collections, but does not necessarily correspond to specific records in the collections.
# 
:Annotation_0 oad:hasEvidence :Evidence_0;
    rdfs:comment "$Id: BadGeoRef1.n3 2743 2013-09-11 22:35:08Z ramorrismorris $" ;
	oad:hasExpectation :Expectation_0;
	oa:hasTarget :theTarget;
	oa:hasBody :theBody; #asserts correction
	oa:motivatedBy oa:editing ;
	oa:annotatedBy :Annotator_0;
	oa:annotatedAt "2011-07-09T14:11:22Z"^^xsd:dateTime;
    oa:serializedBy :Generator_0 ;
    oa:serializedAt "2012-07-09T14:11:22Z"^^xsd:dateTime ;
	a oa:Annotation .

:Annotator_0 a foaf:Person;
	foaf:mbox "mailto:edd@xml.com";
	foaf:mbox_sha1sum "d1f8009f983897ac1c4371221bc67c8cb80cbe9d";
	foaf:name "Robert A. Morris";
	foaf:phone "tel:+15174329527".

oa:motivation a oa:Motiviation .  #needed for examples if oa.owl not loaded

:Expectation_0 a oad:Expectation_Update.

:theTarget  a oa:SpecificResource ;
    oa:hasSelector :theSelector_0;
	oa:hasSource <urn:lsid:biocol.org:col:15406> .

:theSelector_0 a oad:KVPairQuerySelector; #Target Selector
	dwc:catalogNumber "barcode-00107801" ;
	dwc:decimalLatitude 93.5 ;
	dwc:decimalLongitude 37.2 .

:theBody a oa:SpecificResource ;
	oa:hasSource <urn:lsid:biocol.org:col:15406>  ;
    oa:hasSelector :theSelector_1 .
    
:theSelector_1 a oad:KVPairQuerySelector ; #Body Selector, asserts correction
	dwc:decimalLatitude 37.2 ;
	dwc:decimalLongitude 93.5 .
	

:Generator_0 a prov:SoftwareAgent;
     foaf:name "HandCrafted".
