# Supplementary material for: Semantic Annotation of Mutable Data
Source: PLoS One. 2013 Nov 4;8(11):e76093. doi: 10.1371/journal.pone.0076093 (PMC3817185; doi:10.1371/journal.pone.0076093)
Supplement: RDF S14 — Annotation correcting an error. This is a response annotation asserting that the error in [RDF S11] has been fixed. (N3) [file pone.0076093.s018.n3]

@prefix foaf: <http://xmlns.com/foaf/0.1/>.
@prefix xsd: <http://www.w3.org/2001/XMLSchema#>.
@prefix xml: <http://www.w3.org/XML/1998/namespace>.
@prefix bom: <http://www.ifi.uzh.ch/ddis/evoont/2001/11/bom#>.
@prefix marl: <http://purl.org/marl/ns/>.
@prefix prov: <http://www.w3.org/ns/prov#> .
@prefix rdfs: <http://www.w3.org/2000/01/rdf-schema#>.
@prefix cnt: <http://www.w3.org/2011/content#> .
@prefix oa: <http://www.w3.org/ns/oa#> .
@prefix oad: <http://filteredpush.org/ontologies/oa/oad#> .
@prefix rdf: <http://www.w3.org/1999/02/22-rdf-syntax-ns#>.
@prefix xsd:  <http://www.w3.org/2001/XMLSchema#> .
@prefix skos: <http://www.w3.org/2004/02/skos/core#>.
@prefix : <http://filteredpush.org/ontologies/oadExamples/ManuscriptExamples/ResponseFixedBadGeoRef1/> .
@prefix theOther: <http://filteredpush.org/ontologies/oadExamples/ManuscriptExamples/BadGeoRef1/> .

<http://etaxonomy.org/ontologies/oa/#thisDocument> 
    rdfs:comment " derived from ../applepie_response.n3 2313 2013-05-08 20:11:09Z ramorrismorris "@en,
		"It's an annotation that responds to the annotation of http:/etaxonomy.org/ontologies/oa/4562087e-c694-4648-ac23-6982107a1583/Annotation_0"@en,
        "$Id: FixedBadGeoRef1.n3 2744 2013-09-11 22:47:15Z ramorrismorris $".

# This is file $Id: FixedBadGeoRef1.n3 2744 2013-09-11 22:47:15Z ramorrismorris $. It is part of a series of files in support of the SPARQL Competency question
# # File fetched from $HeadURL: https://svn.code.sf.net/p/filteredpush/svn/FP-Design/trunk/ontologies/oadExamples/ManuscriptExamples/FixedBadGeoRef1.n3 $
### Competency Question:What are all the current annotations of a specimen record that assert 
### collection latitude greater than 90 degrees and for which there is presently no response indicating
### that a correction has been made? 
# The four annotation files are
#       1. BadGeoRef1.n3  an example of an annotation suggesting a fix to a record 
#    <urn:lsid:biocol.org:col:15406>  claiming it has an invalid Latitude (93.5 deg). 
#       2. BadGeoRef2.n3, a similar annotation on record <urn:lsid:biocol.org:col:15407> 
#		3. FixedBadGeoRef1.n3, a Response annotation asserting BadGeoref1's claims have been acted upon
#	and the corresponding record fixed
#       4. FixedBadGeoRef2Not.n3 a similar response annotation to FixedBadGeoRef1, but declining to
#   act on the corresponding record.
# The bom and marl vocabularies are used to specify issue resolution


theOther:Annotation_0 a bom:Issue ;
     bom:hasResolution :Resolution_0 .
:Resolution_0 a bom:Fixed .	

:Annotation_0	a oa:Annotation;
    oad:motivatedBy oa:replying;
	oad:motivatedBy :Motivation_0;
	oad:hasEvidence :Evidence_0;
	oa:hasTarget theOther:Annotation_0;
	oa:motivatedBy oa:replying ;
	oa:hasBody :Body_0;
	oa:annotatedBy :Annotator_0;
	oa:annotatedAt "2012-08-15T02:35:30Z"^^xsd:dateTime ;
	oa:serializedBy :Generator_0;
    oa:serializedAt "2012-08-15T02:35:30Z"^^xsd:dateTime .


:Annotator_0 a foaf:Person;
	foaf:mbox "bdim@oeb.harvard.edu";
	foaf:mbox_sha1sum "e8403a095a60b5b0e5d56c91f5586d76943def38";
	foaf:name "Paul J. Morris";
	foaf:phone "617-495-2823".

:Body_0 marl:describesObject theOther:Annotation_0;
	marl:hasPolarity :Polarity_0;
	marl:opinionText "lat-long were switched";
	a marl:Opinion .
	
:Polarity_0 a marl:Positive .

:Generator_0 a prov:SoftwareAgent;
     foaf:name "HandCrafted".
