# Supplementary material for: Semantic Annotation of Mutable Data
Source: PLoS One. 2013 Nov 4;8(11):e76093. doi: 10.1371/journal.pone.0076093 (PMC3817185; doi:10.1371/journal.pone.0076093)
Supplement: RDF S15 — Annotation declining to correct an error. This is a response annotation noting that [RDF S12] correctly suggests an error, but the annotator is declining to fix it for lack of evidence provided in the original. Note also that in the example set there is no annotation at all responding to [RDF S13], so the aforementioned Competency Question should return both [RDF S12] and [RDF S13]. (N3) [file pone.0076093.s019.n3]

@prefix foaf: <http://xmlns.com/foaf/0.1/>.
@prefix xsd: <http://www.w3.org/2001/XMLSchema#>.
@prefix xml: <http://www.w3.org/XML/1998/namespace>.
@prefix bom: <http://www.ifi.uzh.ch/ddis/evoont/2001/11/bom#>.
@prefix marl: <http://purl.org/marl/ns/>.
@prefix prov: <http://www.w3.org/ns/prov#> .
@prefix rdfs: <http://www.w3.org/2000/01/rdf-schema#>.
@prefix cnt: <http://www.w3.org/2011/content#> .
@prefix oa: <http://www.w3.org/ns/oa#> .
@prefix oad: <http://filteredpush.org/ontologies/oa/oad#> .
@prefix rdf: <http://www.w3.org/1999/02/22-rdf-syntax-ns#>.
@prefix xsd:  <http://www.w3.org/2001/XMLSchema#> .
@prefix skos: <http://www.w3.org/2004/02/skos/core#>.
@prefix : <http://filteredpush.org/ontologies/oadExamples/ManuscriptExamples/ResponseFixedBadGeoRef2Not/> .
@prefix theOther: <http://filteredpush.org/ontologies/oadExamples/ManuscriptExamples/BadGeoRef2/> .

# This is file $Id: FixedBadGeoRef2Not.n3 2744 2013-09-11 22:47:15Z ramorrismorris $. It is part of a series of files in support of the SPARQL Competency question
# # File fetched from $HeadURL: https://svn.code.sf.net/p/filteredpush/svn/FP-Design/trunk/ontologies/oadExamples/ManuscriptExamples/FixedBadGeoRef2Not.n3 $
### Competency Question:What are all the current annotations of a specimen record that assert 
### collection latitude greater than 90 degrees and for which there is presently no response indicating
### that a correction has been made? 
# The four annotation files are
#       1. BadGeoRef1.n3  an example of an annotation suggesting a fix to a record 
#    <urn:lsid:biocol.org:col:15406>  claiming it has an invalid Latitude (93.5 deg). 
#       2. BadGeoRef2.n3, a similar annotation on record <urn:lsid:biocol.org:col:15407> 
#		3. FixedBadGeoRef1.n3, a Response annotation asserting BadGeoref1's claims have been acted upon
#	and the corresponding record fixed
#       4. FixedBadGeoRef2Not.n3 a similar response annotation to FixedBadGeoRef1, but declining to
#   act on the corresponding record.
# The bom and marl vocabularies are used to specify issue resolution

theOther:Annotation_0 a bom:Issue ;
     bom:hasResolution :Resolution_0 .
:Resolution_0 a bom:WontFix .	

:Annotation_0	a oa:Annotation;
    oad:motivatedBy oa:replying;
	oad:motivatedBy :Motivation_0;
	oad:hasEvidence :Evidence_0;
	oa:hasTarget theOther:Annotation_0;
	oa:motivatedBy oa:replying ;
	oa:hasBody :Body_0;
	oa:annotatedBy :Annotator_0;
	oa:annotatedAt "2012-08-15T02:35:30Z"^^xsd:dateTime ;
	oa:serializedBy :Generator_0;
    oa:serializedAt "2012-08-15T02:35:30Z"^^xsd:dateTime .


:Annotator_0 a foaf:Person;
	foaf:mbox "bdim@oeb.harvard.edu";
	foaf:mbox_sha1sum "e8403a095a60b5b0e5d56c91f5586d76943def38";
	foaf:name "Paul J. Morris";
	foaf:phone "617-495-2823".

:Body_0 marl:describesObject theOther:Annotation_0;
	marl:hasPolarity :Polarity_0;
	marl:opinionText "lat-long seem switched, but no Evidence provided";
	a marl:Opinion.
	
:Polarity_0 a marl:Negative .

:Generator_0 a prov:SoftwareAgent;
     foaf:name "HandCrafted".
