# Supplementary material for: Semantic Annotation of Mutable Data
Source: PLoS One. 2013 Nov 4;8(11):e76093. doi: 10.1371/journal.pone.0076093 (PMC3817185; doi:10.1371/journal.pone.0076093)
Supplement: RDF S16 — Bernardo Assertions. Complete annotation implementing the “Bernardo Assertions” described in the text. (N3) [file pone.0076093.s020.n3]

@prefix rdf: <http://www.w3.org/1999/02/22-rdf-syntax-ns#> .
@prefix xsd:  <http://www.w3.org/2001/XMLSchema#> .
@prefix rdfs: <http://www.w3.org/2000/01/rdf-schema#> .
@prefix dwc: <http://rs.tdwg.org/dwc/terms/> .
@prefix owl: <http://www.w3.org/2002/07/owl#> .
@prefix oa: <http://www.w3.org/ns/oa#> .
@prefix cnt: <http://www.w3.org/2011/content#> .
@prefix oad: <http://filteredpush.org/ontologies/oa/oad#> .
@prefix dwcFP: <http://filteredpush.org/ontologies/oa/dwcFP#> .
@prefix foaf: <http://xmlns.com/foaf/0.1/> .
@prefix dc: <http://purl.org/dc/elements/1.1/> .
@prefix prov: <http://www.w3.org/ns/prov#> .
@prefix mcz: <http://mczbase.mcz.harvard.edu/guid/> .
@prefix : <http://filteredpush.org/ontologies/oadExamples/ManuscriptExamples/BernardoAssertions/> .
# This is a Turtle serialization intended to be read by humans.
# Fetched from $HeadURL: https://svn.code.sf.net/p/filteredpush/svn/FP-Design/trunk/ontologies/oadExamples/ManuscriptExamples/BernardoAssertions.n3 $

:BernardoAssertionsDoc 
    owl:versionInfo "$Id: BernardoAssertions.n3 2744 2013-09-11 22:47:15Z ramorrismorris $"@en ;
    rdfs:comment "Start with: the individual of Annotation named Annotation_0"@en ;
	rdfs:comment "An example of how the OA annotation ontology can be used to carry annotations with support for annotating data from OAD."@en ;
    rdfs:comment "The annotated resource in this example is a distributed copy of a data set, with data selectors pointing to three records in that data set.  The annotation is expected to be applied not to the annotated resource, but to the master copy of this resource (the data in MCZbase, rather than the data from MCZbase as aggregated and displayed on GBIF's data portal)."@en ;
    rdfs:comment "Example of an a annotation based on an email about three problematic records in the MCZ herpetology data set where the annotator could express that there was a problem, but was unable to express how to resolve it."@en ;
    rdfs:comment "See http://ids.lib.harvard.edu/ids/view/8750803?buttons=y for the problematic records recorded in the original handwritten catalog."@en ;
    rdfs:comment "Issue described here has been resolved in the master records in the collection database, see http://mczbase.mcz.harvard.edu/guid/MCZ:Herp:A-125892 http://mczbase.mcz.harvard.edu/guid/MCZ:Herp:A-125893 http://mczbase.mcz.harvard.edu/guid/MCZ:Herp:A-125894"@en .

:Annotation_0 a oa:Annotation ;
    rdfs:comment "Example annotation based on real data." ;
    oad:hasEvidence :Evidence_0 ;
	oad:hasExpectation :Expectation_0 ;
	oa:motivatedBy oa:editing ;
	oa:hasTarget :Target_GBIF0 ;
	oa:hasTarget :Target_GBIF1 ;
	oa:hasTarget :Target_GBIF2 ;
	oa:hasTarget :Target_MCZ0 ;
	oa:hasTarget :Target_MCZ1 ;
	oa:hasTarget :Target_MCZ2 ;
	oa:hasBody :Body_0 ;
	oa:annotatedBy :Annotator_0 ;
	oa:annotatedAt "2011-03-17T06:14:17Z"^^xsd:dateTime ; 
    oa:serializedBy :Generator_0 ;
    oa:serializedAt "2011-03-17T06:14:17Z"^^xsd:dateTime ; 
    rdfs:comment """This annotation is a structured expression of the following email:

From: Joseph Bernardo
Date: March 17, 2011 6:15:17 PM EDT
To: Hanken, James
Subject: incorrect catalog data

Hi Jim - please pass along to relevant party- these are clearly incorrect
records.  jb


Museum of Comparative Zoology, Harvard University MCZ Herpetology
Collection - Amphibian Database (c)Copyright President and Fellows of
Harvard University and the MCZ Herpetology Collection. The MCZ does not
guarantee the accuracy of these data. Individual researchers should verify
individual records by making direct reference to corresponding museum
specimens. WGHassler    00:00.0 MCZ HERPAMPH A-35781 Specimen  51:00.0
Aneides aeneus  Aneides aeneus Dominican Republic Dominican Republic
Dominican Republic: Del Monte's Finca nr Barahona Barahona 18.2061 -71.0994
2793 38988 29       http://data.gbif.org/occurrences/33316078
http://data.gbif.org/ws/rest/occurrence/get?key=33316078


Museum of Comparative Zoology, Harvard University MCZ Herpetology Collection
- Amphibian Database (c)Copyright President and Fellows of Harvard
University and the MCZ Herpetology Collection. The MCZ does not guarantee
the accuracy of these data. Individual researchers should verify individual
records by making direct reference to corresponding museum specimens.
WGHassler    00:00.0 MCZ HERPAMPH A-35782 Specimen  51:00.0   Aneides aeneus
Aneides aeneus Dominican Republic Dominican Republic Dominican Republic: Del
Monte's Finca nr Barahona Barahona 18.2061 -71.0994 2793 38988 29
http://data.gbif.org/occurrences/33316079
http://data.gbif.org/ws/rest/occurrence/get?key=33316079

Museum of Comparative Zoology, Harvard University MCZ Herpetology Collection
- Amphibian Database (c)Copyright President and Fellows of Harvard
University and the MCZ Herpetology Collection. The MCZ does not guarantee
the accuracy of these data. Individual researchers should verify individual
records by making direct reference to corresponding museum specimens.
WGHassler    00:00.0 MCZ HERPAMPH A-35783 Specimen  51:00.0   Aneides aeneus
Aneides aeneus Dominican Republic Dominican Republic Dominican Republic: Del
Monte's Finca nr Barahona Barahona 18.2061 -71.0994 2793 38988 29
http://data.gbif.org/occurrences/33316080
http://data.gbif.org/ws/rest/occurrence/get?key=33316080"""@en.    

:Evidence_0 a oad:Evidence ;
   	cnt:chars "These are clearly incorrect records. [This species does not occur in the Dominican Republic]"@en .

:Expectation_0 a oad:Expectation_Solve_With_More_Data .

:Target_GBIF0  a oa:SpecificResource ;
    oa:hasSelector :Selector_0 ;
    rdfs:label "http://data.gbif.org/datasets/resource/577/" ;
    rdfs:label "MCZ Herpetology Collection - Amphibian Database"@en ;
	oa:hasSource <http://data.gbif.org/datasets/resource/577/> .
	
:Target_MCZ0  a oa:SpecificResource ;
    oa:hasSelector :Selector_0 ;
   rdfs:comment "Note that OA is stricter than AO, only one selector is allowed per target in OA." ;
    rdfs:comment "Uses the same Selector as corresponding GBIF record, which is a copy of this one."@en ;
    rdfs:label "http://data.gbif.org/datasets/resource/577/" ;
    rdfs:label "MCZ Herpetology Collection - Amphibian Database"@en ;
	oa:hasSource <http://mczbase.mcz.harvard.edu/guid/> .

:Selector_0 a oa:Selector, dwcFP:DwCTripletSelector ; #oad:KVPairQuerySelector ;
    rdfs:comment "Authoritative record is http://mczbase.mcz.harvard.edu/guid/MCZ:Herp:A-35781"@en ;
	dwc:catalogNumber "A-35781" ;
	dwc:collectionCode "HERPAMPH" ;
	dwc:institutionCode "MCZ" ;
	dwc:basisOfRecord "PreservedSpecimen".
	
:Target_GBIF1  a oa:SpecificResource ;
    rdfs:comment "Note that OA is stricter than AO, only one selector is allowed per target in OA." ;
    oa:hasSelector :Selector_1 ;
    rdfs:label "http://data.gbif.org/datasets/resource/577/" ;
    rdfs:label "MCZ Herpetology Collection - Amphibian Database"@en ;
	oa:hasSource <http://data.gbif.org/datasets/resource/577/> .
	
:Target_MCZ1  a oa:SpecificResource ;
    rdfs:comment "Note that OA is stricter than AO, only one selector is allowed per target in OA." ;
    rdfs:comment "Uses the same Selector as corresponding GBIF record, which is a copy of this one."@en ;
    oa:hasSelector :Selector_1 ;
    rdfs:label "http://data.gbif.org/datasets/resource/577/" ;
    rdfs:label "MCZ Herpetology Collection - Amphibian Database"@en ;
	oa:hasSource <http://mczbase.mcz.harvard.edu/guid/> .


:Selector_1 a oa:Selector, dwcFP:DwCTripletSelector ;
    rdfs:comment "Authoritative record is http://mczbase.mcz.harvard.edu/guid/MCZ:Herp:A-35782"@en ;
	dwc:catalogNumber "A-35782" ;
	dwc:collectionCode "HERPAMPH" ;
	dwc:institutionCode "MCZ" ;
	dwc:basisOfRecord "PreservedSpecimen".

	
:Target_GBIF2  a oa:SpecificResource ;
    oa:hasSelector :Selector_2 ;
    rdfs:label "http://data.gbif.org/datasets/resource/577/" ;
    rdfs:label "MCZ Herpetology Collection - Amphibian Database"@en ;
	oa:hasSource <http://data.gbif.org/datasets/resource/577/> .

:TargetMCZ2  a oa:SpecificResource ;
    oa:hasSelector :Selector_2 ;
    rdfs:label "http://data.gbif.org/datasets/resource/577/" ;
    rdfs:label "MCZ Herpetology Collection - Amphibian Database"@en ;
	oa:hasSource <http://mczbase.mcz.harvard.edu/guid/> .

:Selector_2 a oa:Selector, dwcFP:DwCTripletSelector ;
    rdfs:comment "Authoritative record is http://mczbase.mcz.harvard.edu/guid/MCZ:Herp:A-35783"@en ;
	dwc:catalogNumber "A-35783" ;
	dwc:collectionCode "HERPAMPH" ;
	dwc:institutionCode "MCZ" ;
	dwc:basisOfRecord "PreservedSpecimen".

:Body_0 a oa:Body ;
 	rdf:type cnt:ContentAsText;
    dc:format "text/plain" ;
    cnt:characterEncoding "UTF-8" ;
    cnt:chars "Incorrect catalog data." .

:Annotator_0 a foaf:Agent ;
	foaf:mbox_sha1sum "8a3ef0c0cd4bb6e7f7db15bdfd2f539220ad243e" ;
	foaf:name "Joseph Bernardo" .
	
:Generator_0 a prov:SoftwareAgent;
     foaf:name "ApplePie annotation generator" .
